# Supplementary material for: Handheld Raman Spectroscopy in the First UK Home Office Licensed Pharmacist-Led Community Drug Checking Service
Source: Int J Environ Res Public Health. 2023 Mar 8;20(6):4793. doi: 10.3390/ijerph20064793 (PMC10049009; doi:10.3390/ijerph20064793)
Supplement: Supplementary file 1 [file ijerph-20-04793-s001.zip]

Archive with 1 entries (1 files):
- ijerph-2186436-supplementary.pdf
